# Supplementary material for: Glutathione and a Pool of Metabolites Partly Related to Oxidative Stress Are Associated with Low and High Myopia in an Altered Bioenergetic Environment
Source: Antioxidants (Basel). 2024 Apr 27;13(5):539. doi: 10.3390/antiox13050539 (PMC11117864; doi:10.3390/antiox13050539)
Supplement: Supplementary file 1 [file antioxidants-13-00539-s001.zip]

Archive with 1 entries (1 files):
- antioxidants-2964807-supplementary.pdf
